# Supplementary material for: An Evaluation of the Impact of an OPEN Stewardship Generated Feedback Intervention on Antibiotic Prescribing among Primary Care Veterinarians in Canada and Israel
Source: Animals (Basel). 2024 Feb 16;14(4):626. doi: 10.3390/ani14040626 (PMC10885889; doi:10.3390/ani14040626)
Supplement: Supplementary file 1 [file animals-14-00626-s001.zip]

Archive with 1 entries (1 files):
- animals-2813049-supplementary.pdf
